# Supplementary material for: Potential and Metabolic Pathways of Eugenol in the Management of Xanthomonas perforans, a Pathogen of Bacterial Spot of Tomato
Source: Int J Mol Sci. 2022 Nov 24;23(23):14648. doi: 10.3390/ijms232314648 (PMC9739100; doi:10.3390/ijms232314648)
Supplement: Supplementary file 1 [file ijms-23-14648-s001.zip]

Archive with 1 entries (1 files):
- ijms-1971961-supplementary.pdf
